# Supplementary material for: Clock genes and diurnal transcriptome dynamics in summer and winter in the gymnosperm Japanese cedar (Cryptomeria japonica (L.f.) D.Don)
Source: BMC Plant Biol. 2014 Nov 18;14:308. doi: 10.1186/s12870-014-0308-1 (PMC4245765; doi:10.1186/s12870-014-0308-1)
Supplement: Additional file 7: — Estimated gene network of microarray data. This gene network was estimated by the SiGN-BN program [76] based on 1,000 targets with the highest coefficient of variations in summer. We extracted 2,604 edges that showed bootstrap probability higher than 0.7 and 886 related targets. Detailed information on the targets (annotations, number of children and parents, and peak time) is listed in Additional file 6. This file is in csml format for Cell Illustrator software. [file 12870_2014_308_MOESM7_ESM.zip]

Archive with 1 entries (1 files):
- 12870_2014_308_MOESM7_ESM.csml
